# Supplementary material for: Evaluation of CD8 T cell killing models with computer simulations of 2-photon imaging experiments
Source: PLoS Comput Biol. 2020 Dec 28;16(12):e1008428. doi: 10.1371/journal.pcbi.1008428 (PMC7793284; doi:10.1371/journal.pcbi.1008428)
Supplement: S1 Data — (XLSX) [file pcbi.1008428.s012.xlsx]

## Sheet: Sheet1
		Normalized RSS
		Total CTL contacts of infected cells that survived	Total CTL contacts of infected cells that died	Total contact duration of infected cells that survived	Total contact duration of infected cells that died	Single contact duration of infected cells that survived	Single contact duration of infected cells that dies	Minutes from first observed contact to cell death	Probability of infected cell death	Sum	Unknown parameters	AIC
	Null hypothesis- no zombies	60.9523	0	8920.38	0	58.2831	40.1781	Inf	Inf	9079.79	2	9083.79
	CTL contact integration - no zombie	43.3463	0	11505.3	0	46.5411	47.4818	Inf	Inf	11642.7	2	11646.7
	Infected cell contact integration- no zombie	63.8908	0	12409.1	0	43.6114	29.0625	Inf	Inf	12545.7	2	12549.7
	Damage- no zombie	56.184	0	NaN	0	NaN	NaN	Inf	Inf	56.184	2	60.184
	Saturated damage- no zombie	70.8422	0	34147.3	0	60.214	43.687	Inf	Inf	34322	3	34328
	Damage and repair- no zombie	54.0809	0	NaN	0	NaN	NaN	Inf	Inf	54.0809	3	60.0809
	CTL contact integration damage- no zombie	94.1834	0	NaN	0	61.8457	39.3892	Inf	Inf	195.418	3	201.418
	CTL Heterogeneity- no zombie	68.8944	0	7283.05	0	53.397	8.17413	Inf	Inf	7413.51	3	7419.51
	Null hypothesis- zombies	40.3907	0	Inf	0	38.7239	120.952	NaN	Inf	200.067	2	204.067
	CTL contact integration - zombie	32.6433	0	9407.32	0	40.6191	41.1345	Inf	Inf	9521.72	2	9525.72
	Infected cell contact integration- zombie	35.2205	0	15641.3	0	41.7506	48.7997	Inf	Inf	15767.1	2	15771.1
	Damage- zombie	61.1832	0	NaN	0	NaN	119.88	Inf	Inf	181.063	2	185.063
	Saturated damage- zombie	50.8657	0	Inf	0	28.1267	193.756	Inf	Inf	272.748	3	278.748
	Damage and repair- zombie	52.1424	0	NaN	0	NaN	35.8483	Inf	Inf	87.9907	3	93.9907
	CTL contact integration damage- zombie	45.3903	0	NaN	0	NaN	64.0902	Inf	Inf	109.481	3	115.481
	CTL Heterogeneity- zombie	42.4719	0	15018	0	42.4509	30.5273	Inf	Inf	15133.5	3	15139.5
