# Supplementary material for: Evaluation of CD8 T cell killing models with computer simulations of 2-photon imaging experiments
Source: PLoS Comput Biol. 2020 Dec 28;16(12):e1008428. doi: 10.1371/journal.pcbi.1008428 (PMC7793284; doi:10.1371/journal.pcbi.1008428)
Supplement: S4 Data — (XLSX) [file pcbi.1008428.s015.xlsx]

## Sheet: Sheet1
Observed Probability of killing infected cell vs Number of contacts per infected cells
Hypothesis
	k-value	p-value
Null Hypothesis	0.3333333	0.9307359
CTL Contact Integration	0.1666667	1
Infected Cell Contact Integration	0.1666667	1
Damage	0.1666667	1
Saturated damage	0.3333333	0.8927783
Damage and repair	0.1666667	1
CTL Contact Integration Damage	0.1666667	1

## Sheet: Sheet2
Fraction of killed infected cells vs Observed time from first CTL contact
Hypothesis
	k-value	p-value
Null Hypothesis	0.25	0.4413066
CTL Contact Integration	0.25	0.4413066
Infected Cell Contact Integration	0.25	0.4413066
Damage	0.2083333	0.674894
Saturated damage	0.2916667	0.2590564
Damage and repair	0.3333333	0.1389203
CTL Contact Integration Damage	0.3333333	0.1389203

## Sheet: Sheet3
Fraction of alive infected cells vs Total CTL contacts of infected cells that survived
Hypothesis
	k-value	p-value
Null Hypothesis	0.4285714	0.5412431
CTL Contact Integration	0.4285714	0.5412431
Infected Cell Contact Integration	0.4285714	0.5412431
Damage	0.4285714	0.5412431
Saturated damage	0.4285714	0.5412431
Damage and repair	0.4285714	0.5412431
CTL Contact Integration Damage	0.4285714	0.5412431

## Sheet: Sheet4
Fraction of killed infected cells vs Total CTL contacts of infected cells that were killed
Hypothesis
	k-value	p-value
Null Hypothesis	0.2857143	0.9375027
CTL Contact Integration	0.2857143	0.9375027
Infected Cell Contact Integration	0.2857143	0.9375027
Damage	0.2857143	0.9375027
Saturated damage	0.2857143	0.9375027
Damage and repair	0.2857143	0.9375027
CTL Contact Integration Damage	0.2857143	0.9375027

## Sheet: Sheet5
Fraction of alive infected cells vs Total contact duration of infected cells that survived
Hypothesis
	k-value	p-value
Null Hypothesis	0.68	1.908033*10^-5
CTL Contact Integration	0.72	4.70515*10^-6
Infected Cell Contact Integration	0.72	4.70515*10^-6
Damage	0.2	0.6993742
Saturated damage	0.68	1.908033*10^-5
Damage and repair	0.12	0.9937649
CTL Contact Integration Damage	0.08	0.9999982

## Sheet: Sheet6
Fraction of killed infected cells vs Total contact duration of infected cells that were killed
Hypothesis
	k-value	p-value
Null Hypothesis	0.4	0.03663105
CTL Contact Integration	0.4	0.03663105
Infected Cell Contact Integration	0.36	0.07832309
Damage	0.28	0.28096
Saturated damage	0.36	0.07832309
Damage and repair	0.32	0.1545381
CTL Contact Integration Damage	0.4	0.03663105

## Sheet: Sheet7
Fraction of alive infected cells vs Single CTL contact duration of infected cells that survived
Hypothesis
	k-value	p-value
Null Hypothesis	0.375	0.6271671
CTL Contact Integration	0.375	0.6271671
Infected Cell Contact Integration	0.375	0.6271671
Damage	0.25	0.9639452
Saturated damage	0.375	0.6271671
Damage and repair	0.25	0.9639452
CTL Contact Integration Damage	0.25	0.9639452

## Sheet: Sheet8
Fraction of killed infected cells vs Single CTL contact duration of infected cells that were killed
Hypothesis
	k-value	p-value
Null Hypothesis	0.25	0.9639452
CTL Contact Integration	0.25	0.9639452
Infected Cell Contact Integration	0.25	0.9639452
Damage	0.25	0.9639452
Saturated damage	0.25	0.9639452
Damage and repair	0.25	0.9639452
CTL Contact Integration Damage	0.5	0.2699997
	0.375	0.6271671
